# Supplementary material for: The Effect of Protozoa Indigenous to Lakewater and Wastewater on Decay of Fecal Indicator Bacteria and Coliphage
Source: Pathogens. 2023 Feb 25;12(3):378. doi: 10.3390/pathogens12030378 (PMC10053992; doi:10.3390/pathogens12030378)
Supplement: Supplementary file 1 [file pathogens-12-00378-s001.zip]

Archive with 1 entries (1 files):
- pathogens-2186311-supplementary.pdf
